# Supplementary material for: Development of an Automated, Non-Enzymatic Nucleic Acid Amplification Test
Source: Micromachines (Basel). 2021 Sep 30;12(10):1204. doi: 10.3390/mi12101204 (PMC8538085; doi:10.3390/mi12101204)
Supplement: Supplementary file 1 [file micromachines-12-01204-s001.zip]

Archive with 1 entries (1 files):
- micromachines-1374949-supplementary.pdf
